# Supplementary material for: Biochemical and genotyping analyses of camels (Camelus dromedaries) trypanosomiasis in North Africa
Source: Sci Rep. 2023 May 3;13:7176. doi: 10.1038/s41598-023-34086-y (PMC10156784; doi:10.1038/s41598-023-34086-y)
Supplement: Supplementary file 1 — Supplementary Information 1. [file 41598_2023_34086_MOESM1_ESM.xls]

## Sheet: S1A
Sample code	Country	Region	Sex	Population	infections	latitude	longitude
Code:1	Algeria	Bechar	Female	RGUIBI	Positive	31.3725	2.12585
Code:2	Algeria	Bechar	Female	RGUIBI	Negative	31.3725	2.12585
Code:3	Algeria	Bechar	Female	RGUIBI	Negative	31.3725	2.12585
Code:4	Algeria	Bechar	Female	RGUIBI	Negative	31.3725	2.12585
Code:5	Algeria	Bechar	Female	RGUIBI	Negative	31.3725	2.12585
Code:6	Algeria	Bechar	Female	RGUIBI	Positive	31.3725	2.12585
Code:7	Algeria	Bechar	Female	RGUIBI	Negative	31.3725	2.12585
Code:8	Algeria	Bechar	Female	RGUIBI	Positive	31.3725	2.12585
Code:9	Algeria	Bechar	Female	RGUIBI	Positive	31.3725	2.12585
Code:10	Algeria	Bechar	Female	RGUIBI	Negative	31.3725	2.12585
Code:11	Algeria	Bechar	Female	RGUIBI	Positive	31.3725	2.12585
Code:12	Algeria	Bechar	Female	AZAWAD	Positive	31.3725	2.12585
Code:13	Algeria	Bechar	Female	AZAWAD	Positive	31.3725	2.12585
Code:14	Algeria	Bechar	Male	AZAWAD	Positive	31.3725	2.12585
Code:15	Algeria	Bechar	Female	AZAWAD	Positive	31.3725	2.12585
Code:20	Algeria	Bechar	Female	AZAWAD	Positive	31.3725	2.12585
Code:22	Algeria	Bechar	Male	RGUIBI	Positive	31.3725	2.12585
Code:23	Algeria	Bechar	Male	RGUIBI	Positive	31.3725	2.12585
Code:24	Algeria	Bechar	Female	AZAWAD	Negative	31.3725	2.12585
Code:25	Algeria	Bechar	Male	AZAWAD	Negative	31.3725	2.12585
Code:26	Algeria	Bechar	Female	RGUIBI	Negative	31.3725	2.12585
Code:27	Algeria	Bechar	Female	RGUIBI	Positive	31.3725	2.12585
Code:28	Algeria	Bechar	Female	RGUIBI	Negative	31.3725	2.12585
Code:29	Algeria	Bechar	Female	RGUIBI	Negative	31.3725	2.12585
Code:30	Algeria	MSILA	Female	CHAMEAUDESSTEPPE	Negative	35.186	4.14001
Code:31	Algeria	MSILA	Female	CHAMEAUDESSTEPPE	Negative	35.186	4.14001
Code:32	Algeria	ELBAYEDH	Female	RGUBI	Negative	33.4175	1.14939
Code:34	Algeria	ELBAYEDH	Male	RGUIBI	Negative	33.4175	1.14939
Code:35	Algeria	ELBAYEDH	Male	RGUIBI	Positive	33.4175	1.14939
Code:36	Algeria	ELBAYEDH	Female	RGUIBI	Negative	33.4175	1.14939
Code37	Algeria	ELBAYEDH	Female	RGUIBI	Negative	33.4175	1.14939
Code:38	Algeria	ELBAYEDH	Female	AZAWAD	Positive	33.4175	1.14939
Code:39	Algeria	Naama	Female	AZAWAD	Negative	33.1602	0.184632
Code:40	Algeria	Naama	Female	RGUIBI	Negative	33.1602	0.184632
Code:41	Algeria	Naama	Female	SIDICHEIKH	Positive	33.1602	0.184632
Code:43	Algeria	Naama	Female	RGUIBI	Negative	33.1602	0.184632
Code:44	Algeria	ELBAYEDH	Female	HYBRIDEAZAXRG	Positive	33.4175	1.14939
Code:45	Algeria	ELBAYEDH	Female	HYBRIDEAZAXRG	Positive	33.4175	1.14939
Code:46	Algeria	ELBAYEDH	Female	AZAWAD	Positive	33.4175	1.14939
Code:47	Algeria	ELBAYEDH	Female	HYBRIDEAZAXRG	Positive	33.4175	1.14939
Code:48	Algeria	ELBAYEDH	Male	HYBRIDEAZAXRG	Negative	33.4175	1.14939
Code:49	Algeria	ELBAYEDH	Female	MAURITANI	Negative	33.4175	1.14939
Code:50	Algeria	ELBAYEDH	Female	RGHIBI	Positive	33.4175	1.14939
Code:51	Algeria	ELBAYEDH	Female	SIDICHEIKH	Positive	33.4175	1.14939
Code:52	Algeria	ELBAYEDH	Female	RGUIBI	Positive	33.4175	1.14939
Code:53	Algeria	ELBAYEDH	Female	HYBRIDEAZAXSIDICHRG	Positive	33.4175	1.14939
Code:54	Algeria	Tindouf	Female	RGUIIBI	Positive	27.4021	8.82016
Code:55	Algeria	Tindouf	Female	RGIIBI	Negative	27.4021	8.82016
Code:56	Algeria	Tindouf	Female	RGIIBI	Positive	27.4021	8.82016
Code:57	Algeria	Tindouf	Female	RGIIBI	Positive	27.4021	8.82016
Code:58	Algeria	Tindouf	Female	RGIIBI	Positive	27.4021	8.82016
Code:59	Algeria	Tindouf	Female	RGIIBI	Positive	27.4021	8.82016
Code:60	Algeria	Tindouf	Female	RGIIBI	Negative	27.4021	8.82016
Code:61	Algeria	Tindouf	Female	RGIIBI	Negative	27.4021	8.82016
Code:62	Algeria	Tindouf	Female	RGIIBI	Negative	27.4021	8.82016
Code:64	Algeria	Tindouf	Female	RGIIBI	Negative	27.4021	8.82016
Code:65	Algeria	Tindouf	Female	RGIIBI	Negative	27.4021	8.82016
Code:66	Algeria	Tindouf	Female	RGIIBI	Positive	27.4021	8.82016
Code:67	Algeria	Tindouf	Female	RGIIBI	Positive	27.4021	8.82016
Code:68	Algeria	Tindouf	Female	RGIIBI	Negative	27.4021	8.82016
Code:69	Algeria	Tindouf	Female	RGIIBI	Negative	27.4021	8.82016
Code:70	Algeria	Tindouf	Female	AZAWAD	Positive	27.4021	8.82016
Code:71	Algeria	Tindouf	Female	AZAWAD	Positive	27.4021	8.82016
Code:72	Algeria	Tindouf	Female	RGUIBI	Negative	27.4021	8.82016
Code:73	Algeria	Tindouf	Female	RGUIBI	Negative	27.4021	8.82016
Code:74	Algeria	Tindouf	Male	RGUIBI	Positive	27.4021	8.82016
Code:75	Algeria	Tindouf	Female	RGUIBI	Positive	27.4021	8.82016
Code:76	Algeria	Tindouf	Female	RGUIBI	Positive	27.4021	8.82016
Code:77	Algeria	Tindouf	Female	RGUIBI	Negative	27.4021	8.82016
Code:78	Algeria	Tindouf	Female	RGUIBI	Negative	27.4021	8.82016
Code:79	Algeria	Tindouf	Female	RGUIBI	Positive	27.4021	8.82016
Code:80	Algeria	Tindouf	Female	RGUIBI	Positive	27.4021	8.82016
Code:81	Algeria	Tindouf	Female	RGUIBI	Positive	27.4021	8.82016
Code:82	Algeria	Tindouf	Male	RGUIBI	Positive	27.4021	8.82016
Code:83	Algeria	Tindouf	Female	RGUIBI	Positive	27.4021	8.82016
Code:84	Algeria	Tindouf	Female	RGUIBI	Negative	27.4021	8.82016
Code:85	Algeria	Tindouf	Female	RGUIBI	Negative	27.4021	8.82016
Code:86	Algeria	Tindouf	Female	RGUIBI	Negative	27.4021	8.82016
Code:87	Algeria	Tindouf	Female	RGUIBI	Negative	27.4021	8.82016
Code:88	Algeria	ADRAR	Female	RGUIBI	Negative	28.1279	0.15513
Code:89	Algeria	ADRAR	Female	AZAWAD	Positive	28.1279	0.15513
Code:90	Algeria	ADRAR	Female	AZAWAD	Negative	28.1279	0.15513
Code:92	Algeria	ADRAR	Female	AZAWAD	Positive	28.1279	0.15513
Code:94	Algeria	ADRAR	Male	AZAWAD	Positive	28.1279	0.15513
Code:95	Algeria	ADRAR	Male	AZAWAD	Negative	28.1279	0.15513
Code:96	Algeria	ADRAR	Female	AZAWAD	Positive	28.1279	0.15513
Code:97	Algeria	ADRAR	Female	AZAWAD	Negative	28.1279	0.15513
Code:99	Algeria	ADRAR	Female	AZAWAD	Negative	28.1279	0.15513
Code:100	Algeria	ADRAR	Female	AZAWAD	Negative	28.1279	0.15513
Code:102	Algeria	ADRAR	Female	AZAWAD	Negative	28.1279	0.15513
Code:103	Algeria	ADRAR	Female	AZAWAD	Positive	28.1279	0.15513
Code:104	Algeria	ADRAR	Female	AZAWAD	Negative	28.1279	0.15513
Code:105	Algeria	ADRAR	Female	AZAWAD	Positive	28.1279	0.15513
Code:106	Algeria	ADRAR	Female	AZAWAD	Positive	28.1279	0.15513
Code:107	Algeria	ADRAR	Male	AZAWAD	Positive	28.1279	0.15513
Code:108	Algeria	ADRAR	Female	AZAWAD	Negative	28.1279	0.15513
Code:109	Algeria	ADRAR	Female	AZAWAD	Positive	28.1279	0.15513
Code:110	Algeria	ADRAR	Female	AZAWAD	Positive	28.1279	0.15513
Code:111	Algeria	ADRAR	Female	AZAWAD	Negative	28.1279	0.15513
Code:112	Algeria	ADRAR	Female	AZAWAD	Negative	28.1279	0.15513
Code:113	Algeria	ADRAR	Female	AZAWAD	Positive	28.1279	0.15513
Code:114	Algeria	ADRAR	Female	AZAWAD	Positive	28.1279	0.15513
Code:115	Algeria	ADRAR	Female	AZAWAD	Positive	28.1279	0.15513
Code:116	Algeria	ADRAR	Female	AZAWAD	Positive	28.1279	0.15513
Code:117	Algeria	ADRAR	Female	AZAWAD	Positive	28.1279	0.15513
Code:118	Algeria	ADRAR	Female	AZAWAD	Positive	28.1279	0.15513
Code:119	Algeria	ADRAR	Female	AZAWAD	Positive	28.1279	0.15513
Code:120	Algeria	ADRAR	Female	Targui	Positive	28.1279	0.15513
Code:121	Algeria	ADRAR	Female	Targui	Positive	28.1279	0.15513
Code:T1	Algeria	TAM	Female	Targui	Positive	22.4725	5.31958
Code:T2	Algeria	TAM	Female	Targui	Negative	22.4725	5.31958
Code:T3	Algeria	TAM	Female	Targui	Positive	22.4725	5.31958
Code:T4	Algeria	TAM	Female	Targui	Negative	22.4725	5.31958
Code:T5	Algeria	TAM	Female	Targui	Negative	22.4725	5.31958
Code:T6	Algeria	TAM	Female	Targui	Positive	22.4725	5.31958
Code:T7	Algeria	TAM	Female	Targui	Negative	22.4725	5.31958
Code:T8	Algeria	TAM	Female	Targui	Negative	22.4725	5.31958
Code:T9	Algeria	TAM	Female	Targui	Negative	22.4725	5.31958
Code:T10	Algeria	TAM	Female	Targui	Positive	22.4725	5.31958
Code:T11	Algeria	TAM	Female	Targui	Positive	22.4725	5.31958
Code:T12	Algeria	TAM	Female	Targui	Positive	22.4725	5.31958
Code:T13	Algeria	TAM	Female	Targui	Negative	22.4725	5.31958
Code:T14	Algeria	TAM	Female	Targui	Negative	22.4725	5.31958
Code:T15	Algeria	TAM	Female	Targui	Negative	22.4725	5.31958
Code:T16	Algeria	TAM	Female	Targui	Negative	22.4725	5.31958
Code:T17	Algeria	TAM	Female	Targui	Negative	22.4725	5.31958
Code:T18	Algeria	TAM	Female	Targui	Positive	22.4725	5.31958
Code:T19	Algeria	TAM	Female	Targui	Negative	22.4725	5.31958
Code:T20	Algeria	TAM	Female	Targui	Negative	22.4725	5.31958
Code:T21	Algeria	TAM	Male	Targui	Negative	22.4725	5.31958
Code:T22	Algeria	TAM	Male	Targui	Negative	22.4725	5.31958
Code:T23	Algeria	TAM	Male	Targui	Positive	22.4725	5.31958
Code:T25	Algeria	TAM	Male	Targui	Negative	22.4725	5.31958
Code:T27	Algeria	TAM	Male	Targui	Negative	22.4725	5.31958
Code:T29	Algeria	TAM	Male	Targui	Positive	22.4725	5.31958
Code:T30	Algeria	TAM	Male	Targui	Negative	22.4725	5.31958
Code:T31	Algeria	TAM	Male	Targui	Negative	22.4725	5.31958
Code:T32	Algeria	TAM	Male	Targui	Positive	22.4725	5.31958
Code:T33	Algeria	TAM	Female	Targui	Positive	22.4725	5.31958
Code:T34	Algeria	TAM	Female	Targui	Positive	22.4725	5.31958
Code:T35	Algeria	TAM	Male	Targui	Negative	22.4725	5.31958
Code:T36	Algeria	TAM	Male	Targui	Negative	22.4725	5.31958
Code:T37	Algeria	TAM	Male	Targui	Negative	22.4725	5.31958
Code:T38	Algeria	TAM	Male	Targui	Positive	22.4725	5.31958
Code:T39	Algeria	TAM	Male	Targui	Negative	22.4725	5.31958
Code:T40	Algeria	TAM	Male	Targui	Negative	22.4725	5.31958
Code:T41	Algeria	TAM	Male	Targui	Negative	22.4725	5.31958
Code:T42	Algeria	TAM	Male	Targui	Negative	22.4725	5.31958
Code:T43	Algeria	TAM	Male	Targui	Positive	22.4725	5.31958
Code:T44	Algeria	TAM	Male	Targui	Positive	22.4725	5.31958
Code:T45	Algeria	TAM	Male	Targui	Positive	22.4725	5.31958
Code:T46	Algeria	TAM	Male	Targui	Positive	22.4725	5.31958
Code:T47	Algeria	TAM	Male	Targui	Positive	22.4725	5.31958
Code:T48	Algeria	TAM	Male	Targui	Positive	22.4725	5.31958
Code:T49	Algeria	TAM	Male	Targui	Negative	22.4725	5.31958
Code:T50	Algeria	TAM	Male	Targui	Positive	22.4725	5.31958
Code:T70	Algeria	TAM	Male	Targui	Positive	22.4725	5.31958
Code:T71	Algeria	TAM	Male	Targui	Negative	22.4725	5.31958
Code:T72	Algeria	TAM	Male	Targui	Positive	22.4725	5.31958
Code:T73	Algeria	TAM	Male	Targui	Positive	22.4725	5.31958
Code:T75	Algeria	TAM	Male	Targui	Positive	22.4725	5.31958
Code:T76	Algeria	TAM	Male	Targui	Negative	22.4725	5.31958
Code:T77	Algeria	TAM	Male	Targui	Positive	22.4725	5.31958
Code:T78	Algeria	TAM	Male	Targui	Positive	22.4725	5.31958
Code:T79	Algeria	TAM	Male	Targui	Positive	22.4725	5.31958
Code:T80	Algeria	TAM	Male	Targui	Negative	22.4725	5.31958
Code:T81	Algeria	TAM	Male	Targui	Negative	22.4725	5.31958
Code:T82	Algeria	TAM	Male	Targui	Negative	22.4725	5.31958
Code:T83	Algeria	TAM	Male	Targui	Positive	22.4725	5.31958
Code:T84	Algeria	TAM	Male	Targui	Positive	22.4725	5.31958
Code:T85	Algeria	TAM	Male	Targui	Negative	22.4725	5.31958
Code:T87	Algeria	TAM	Male	Targui	Negative	22.4725	5.31958
Code:T90	Algeria	TAM	Male	Targui	Positive	22.4725	5.31958
Code:T91	Algeria	TAM	Male	Targui	Positive	22.4725	5.31958
Code:T92	Algeria	TAM	Male	Targui	Positive	22.4725	5.31958
Code:T93	Algeria	TAM	Male	Targui	Negative	22.4725	5.31958
Code:T97	Algeria	TAM	Male	Targui	Negative	22.4725	5.31958
Code:T99	Algeria	TAM	Male	Targui	Positive	22.4725	5.31958
Code:T101	Algeria	TAM	Male	Targui	Positive	22.4725	5.31958
Code:T102	Algeria	TAM	Male	Targui	Negative	22.4725	5.31958
Code:T105	Algeria	TAM	Male	Targui	Negative	22.4725	5.31958
Code:T106	Algeria	TAM	Male	Targui	Positive	22.4725	5.31958
Code:T107	Algeria	TAM	Male	Targui	Positive	22.4725	5.31958
Code:T108	Algeria	TAM	Male	Targui	Positive	22.4725	5.31958
Code:T109	Algeria	TAM	Male	Targui	Positive	22.4725	5.31958
Code:T110	Algeria	TAM	Male	Targui	Positive	22.4725	5.31958
Code:T111	Algeria	TAM	Male	Targui	Positive	22.4725	5.31958
Code:T113	Algeria	TAM	Female	Targui	Negative	22.4725	5.31958
Code:T115	Algeria	TAM	Male	Targui	Positive	22.4725	5.31958
Code:T116	Algeria	TAM	Male	Targui	Negative	22.4725	5.31958
Code:T117	Algeria	TAM	Male	Targui	Positive	22.4725	5.31958
Code:T118	Algeria	TAM	Male	Targui	Positive	22.4725	5.31958
Code:T119	Algeria	TAM	Male	Targui	Negative	22.4725	5.31958
Code:T120	Algeria	TAM	Male	Targui	Negative	22.4725	5.31958
DrN1	Algeria	Laghuouat	Female	Naili	Negative	33.4828	2.51462
DrN10	Algeria	Laghuouat	Female	Naili	Negative	33.4828	2.51462
DrN11	Algeria	Laghuouat	Female	Naili	Negative	33.4828	2.51462
DrN12	Algeria	Laghuouat	Female	Naili	Negative	33.4828	2.51462
DrN13	Algeria	Laghuouat	Female	Naili	Negative	33.4828	2.51462
DrN14	Algeria	Laghuouat	Male	Naili	Negative	33.4828	2.51462
DrN15	Algeria	Laghuouat	Female	Naili	Negative	33.4828	2.51462
DrN16	Algeria	Laghuouat	Female	Naili	Negative	33.4828	2.51462
DrN17	Algeria	Laghuouat	Female	Naili	Negative	33.4828	2.51462
DrN18	Algeria	Laghuouat	Female	Naili	Negative	33.4828	2.51462
DrN19	Algeria	Laghuouat	Female	Naili	Negative	33.4828	2.51462
DrN2	Algeria	Laghuouat	Female	Naili	Negative	33.4828	2.51462
DrN20	Algeria	Laghuouat	Female	Naili	Negative	33.4828	2.51462
DrN21	Algeria	Laghuouat	Male	Naili	Negative	33.4828	2.51462
DrN22	Algeria	Laghuouat	Female	Naili	Negative	33.4828	2.51462
DrN23	Algeria	Laghuouat	Male	Naili	Negative	33.4828	2.51462
DrN24	Algeria	Laghuouat	Female	Naili	Negative	33.4828	2.51462
DrN26	Algeria	Laghuouat	Female	Naili	Negative	33.4828	2.51462
DrN27	Algeria	Laghuouat	Female	Naili	Negative	33.4828	2.51462
DrN3	Algeria	Laghuouat	Female	Naili	Negative	33.4828	2.51462
DrN4	Algeria	Laghuouat	Male	Naili	Negative	33.4828	2.51462
DrN5	Algeria	Laghuouat	Female	Naili	Negative	33.4828	2.51462
DrN6	Algeria	Laghuouat	Female	Naili	Negative	33.4828	2.51462
DrN7	Algeria	Laghuouat	Female	Naili	Negative	33.4828	2.51462
DrN8	Algeria	Laghuouat	Female	Naili	Negative	33.4828	2.51462
DrN9	Algeria	Laghuouat	Female	Naili	Negative	33.4828	2.51462
DrS4	Algeria	ouargla	Female	Sahraoui	Negative	31.5799	5.20073
DrS5	Algeria	ouargla	Male	Sahraoui	Negative	31.5799	5.20073
DrS9	Algeria	ouargla	Female	Sahraoui	Negative	31.5799	5.20073
DrS12	Algeria	ouargla	Male	Sahraoui	Negative	31.5799	5.20073
DrS13	Algeria	ouargla	Male	Sahraoui	Negative	31.5799	5.20073
DrS14	Algeria	ouargla	Male	Sahraoui	Negative	31.5799	5.20073
DrS15	Algeria	ouargla	Female	Sahraoui	Negative	31.5799	5.20073
DrS3	Algeria	ouargla	Female	Sahraoui	Negative	31.5799	5.20073
DrS7	Algeria	ouargla	Female	Sahraoui	Negative	31.5799	5.20073
DrS8	Algeria	ouargla	Female	Sahraoui	Negative	31.5799	5.20073
DrS1	Algeria	ouargla	Female	Sahraoui	Negative	31.5799	5.20073
DrS11	Algeria	ouargla	no_info.	Sahraoui	Negative	31.5799	5.20073
DrS10	Algeria	ouargla	no_info.	Sahraoui	Negative	31.5799	5.20073
DrS16	Algeria	ouargla	no_info.	Sahraoui	Negative	31.5799	5.20073
DrS17	Algeria	ouargla	no_info.	Sahraoui	Negative	31.5799	5.20073
DrS18	Algeria	ouargla	no_info.	Sahraoui	Negative	31.5799	5.20073
DrS19	Algeria	ouargla	no_info.	Sahraoui	Negative	31.5799	5.20073
DGhA1	Algeria	GARDAIA	Female	CHAAMBI	Negative	32.294	3.38401
DGhA2	Algeria	GARDAIA	Female	CHAAMBI	Negative	32.294	3.38401
DGhA3	Algeria	GARDAIA	Female	CHAAMBI	Negative	32.294	3.38401
DGhA5	Algeria	GARDAIA	Female	CHAAMBI	Negative	32.294	3.38401
DGhA7	Algeria	GARDAIA	Female	CHAAMBI	Negative	32.294	3.38401
DGhA8	Algeria	GARDAIA	Male	CHAAMBI	Negative	32.294	3.38401
DGhA9	Algeria	GARDAIA	Female	CHAAMBI	Negative	32.294	3.38401
DGhA10	Algeria	GARDAIA	Female	CHAAMBI	Negative	32.294	3.38401
DGhA11	Algeria	GARDAIA	Female	CHAAMBI	Negative	32.294	3.38401
DGhA13	Algeria	GARDAIA	Female	CHAAMBI	Negative	32.294	3.38401
DGhA18	Algeria	GARDAIA	Female	CHAAMBI	Negative	32.294	3.38401
DGhA19	Algeria	GARDAIA	Female	CHAAMBI	Negative	32.294	3.38401
DGhA20	Algeria	GARDAIA	Female	CHAAMBI	Negative	32.294	3.38401
DGhA21	Algeria	GARDAIA	Female	CHAAMBI	Negative	32.294	3.38401
DGhA22	Algeria	GARDAIA	Female	CHAAMBI	Negative	32.294	3.38401
DGhB1	Algeria	ELOued	Female	TARGUI	Negative	33.2241	6.51594
DGhB2	Algeria	ELOued	Male	TARGUI	Negative	33.2241	6.51594
DGhB3	Algeria	ELOued	Female	TARGUI	Negative	33.2241	6.51594
DGhB4	Algeria	ELOued	Male	TARGUI	Negative	33.2241	6.51594
DGhB5	Algeria	ELOued	Female	TARGUI	Negative	33.2241	6.51594
DGhB6	Algeria	ELOued	Male	TARGUI	Negative	33.2241	6.51594
DGhB7	Algeria	ELOued	Female	SAHRAOUI	Negative	33.2241	6.51594
DGhB10	Algeria	ELOued	Female	TARGUI	Negative	33.2241	6.51594
DGhB11	Algeria	ELOued	Male	TARGUI	Negative	33.2241	6.51594
DGhB12	Algeria	ELOued	Female	TARGUI	Negative	33.2241	6.51594
DGhB13	Algeria	ELOued	Male	SAHRAOUI	Negative	33.2241	6.51594
DGhB14	Algeria	ELOued	Male	SAHRAOUI	Negative	33.2241	6.51594
DGhB15	Algeria	ELOued	Female	SAHRAOUI	Negative	33.2241	6.51594
DGhB16	Algeria	ELOued	Female	SAHRAOUI	Negative	33.2241	6.51594
DGhB17	Algeria	ELOued	Male	TARGUI	Negative	33.2241	6.51594
DGhB18	Algeria	ELOued	Male	TARGUI	Negative	33.2241	6.51594
DGhB19	Algeria	ELOued	Female	SAHRAOUI	Negative	33.2241	6.51594
DGhB20	Algeria	ELOued	Female	TARGUI	Negative	33.2241	6.51594
DGhB22	Algeria	ELOued	Male	SAHRAOUI	Negative	33.2241	6.51594
DGhB24	Algeria	ELOued	Male	TARGUI	Negative	33.2241	6.51594
DGhB25	Algeria	ELOued	Female	SAHRAOUI	Negative	33.2241	6.51594
DGhB26	Algeria	ELOued	Male	SAHRAOUI	Negative	33.2241	6.51594
DGhB27	Algeria	ELOued	Male	SAHRAOUI	Negative	33.2241	6.51594
DGhB28	Algeria	ELOued	Female	SAHRAOUI	Negative	33.2241	6.51594
DGhB29	Algeria	ELOued	Female	SAHRAOUI	Negative	33.2241	6.51594
DGhB30	Algeria	ELOued	Female	TARGUI	Negative	33.2241	6.51594
DGhB31	Algeria	ELOued	Female	SAHRAOUI	Negative	33.2241	6.51594
DGhC1	Algeria	Biskra	Female	SAHRAOUI	Negative	34.5042	5.43295
DGhC2	Algeria	Biskra	Female	SAHRAOUI	Negative	34.5042	5.43295
DGhC3	Algeria	Biskra	Female	SAHRAOUI	Negative	34.5042	5.43295
DGhC4	Algeria	Biskra	Female	SAHRAOUI	Negative	34.5042	5.43295
DGhC5	Algeria	Biskra	Female	SAHRAOUI	Negative	34.5042	5.43295
DGhC6	Algeria	Biskra	Female	SAHRAOUI	Negative	34.5042	5.43295
DGhC7	Algeria	Biskra	Female	SAHRAOUI	Negative	34.5042	5.43295
DGhC8	Algeria	Biskra	Female	SAHRAOUI	Negative	34.5042	5.43295
DGhC9	Algeria	Biskra	Female	SAHRAOUI	Negative	34.5042	5.43295
DGhC10	Algeria	Biskra	Female	SAHRAOUI	Negative	34.5042	5.43295
DGhC11	Algeria	Biskra	Female	SAHRAOUI	Negative	34.5042	5.43295
DGhC12	Algeria	Biskra	Female	SAHRAOUI	Negative	34.5042	5.43295
DGhC13	Algeria	Biskra	Female	SAHRAOUI	Negative	34.5042	5.43295
DGhC14	Algeria	Biskra	Female	SAHRAOUI	Negative	34.5042	5.43295
DGhC15	Algeria	Biskra	Female	SAHRAOUI	Negative	34.5042	5.43295
DGhC16	Algeria	Biskra	Female	SAHRAOUI	Negative	34.5042	5.43295
DGhC17	Algeria	Biskra	Male	SAHRAOUI	Negative	34.5042	5.43295
DGhC18	Algeria	Biskra	Male	SAHRAOUI	Negative	34.5042	5.43295
DGhC19	Algeria	Biskra	Female	SAHRAOUI	Negative	34.5042	5.43295
DGhC20	Algeria	Biskra	Female	SAHRAOUI	Negative	34.5042	5.43295
DGhC21	Algeria	Biskra	Female	SAHRAOUI	Negative	34.5042	5.43295
DGhC22	Algeria	Biskra	Female	SAHRAOUI	Negative	34.5042	5.43295
DGhC23	Algeria	Biskra	Male	SAHRAOUI	Negative	34.5042	5.43295
DGhC24	Algeria	Biskra	Female	SAHRAOUI	Negative	34.5042	5.43295
DGhC25	Algeria	Biskra	Male	SAHRAOUI	Negative	34.5042	5.43295
DGhC26	Algeria	Biskra	Male	SAHRAOUI	Negative	34.5042	5.43295
DGhD1	Algeria	Ouergla	Female	CHAAMBI	Negative	31.5799	5.20073
DGhD2	Algeria	Ouergla	Female	CHAAMBI	Negative	31.5799	5.20073
DGhD3	Algeria	Ouergla	Female	CHAAMBI	Negative	31.5799	5.20073
DGhD4	Algeria	Ouergla	Female	CHAAMBI	Negative	31.5799	5.20073
DGhD5	Algeria	Ouergla	Female	CHAAMBI	Negative	31.5799	5.20073
DGhD7	Algeria	Ouergla	Female	CHAAMBI	Negative	31.5799	5.20073
DGhD8	Algeria	Ouergla	Female	CHAAMBI	Negative	31.5799	5.20073
DGhD9	Algeria	Ouergla	Female	CHAAMBI	Negative	31.5799	5.20073
DGhD10	Algeria	Ouergla	Female	CHAAMBI	Negative	31.5799	5.20073
DGhD11	Algeria	Ouergla	Female	CHAAMBI	Negative	31.5799	5.20073
DGhD12	Algeria	Ouergla	Female	CHAAMBI	Negative	31.5799	5.20073
DGhD14	Algeria	Ouergla	Female	CHAAMBI	Negative	31.5799	5.20073
DGhD16	Algeria	Ouergla	Female	CHAAMBI	Negative	31.5799	5.20073
DGhD17	Algeria	Ouergla	Female	CHAAMBI	Negative	31.5799	5.20073
DGhD18	Algeria	Ouergla	Female	CHAAMBI	Negative	31.5799	5.20073
DGhD19	Algeria	Ouergla	Female	CHAAMBI	Negative	31.5799	5.20073
DGhD20	Algeria	Ouergla	Female	CHAAMBI	Negative	31.5799	5.20073
DGhD21	Algeria	Ouergla	Female	CHAAMBI	Negative	31.5799	5.20073
DGhD22	Algeria	Ouergla	Female	CHAAMBI	Negative	31.5799	5.20073
DGhD24	Algeria	Ouergla	Female	CHAAMBI	Negative	31.5799	5.20073
DGhD25	Algeria	Ouergla	Female	CHAAMBI	Negative	31.5799	5.20073
DGhD26	Algeria	Ouergla	Female	CHAAMBI	Negative	31.5799	5.20073
DGhD28	Algeria	Ouergla	Female	CHAAMBI	Negative	31.5799	5.20073
DGhD29	Algeria	Ouergla	Female	CHAAMBI	Negative	31.5799	5.20073
Dr01BB2	Algeria	Ouargla	Male	Sahraoui	Negative	31.5799	5.20073
Dr01BB3	Algeria	Ouargla	Male	Sahraoui	Negative	31.5799	5.20073
Dr01BB4	Algeria	Ouargla	Male	Sahraoui	Negative	31.5799	5.20073
Dr01BB5	Algeria	Ouargla	Male	Sahraoui	Negative	31.5799	5.20073
Dr01BB6	Algeria	Ouargla	Male	Sahraoui	Negative	31.5799	5.20073
Dr01BB7	Algeria	Ouargla	Male	Sahraoui	Negative	31.5799	5.20073
Dr01BB9	Algeria	Ouargla	Male	Sahraoui	Negative	31.5799	5.20073
Dr01BB10	Algeria	Ouargla	Male	Sahraoui	Negative	31.5799	5.20073
Dr01BB11	Algeria	Ouargla	Male	Sahraoui	Negative	31.5799	5.20073
Dr01BB13	Algeria	Ouargla	Male	Sahraoui	Negative	31.5799	5.20073
Dr01BB14	Algeria	Ouargla	Male	Sahraoui	Negative	31.5799	5.20073
Dr01BB16	Algeria	Ouargla	Male	Sahraoui	Negative	31.5799	5.20073
Dr01BB18	Algeria	Ouargla	Male	Sahraoui	Negative	31.5799	5.20073
Dr01BB19	Algeria	Ouargla	Male	Sahraoui	Negative	31.5799	5.20073
Dr01BB20	Algeria	Ouargla	Male	Sahraoui	Negative	31.5799	5.20073
Dr01BB21	Algeria	Ouargla	Male	Sahraoui	Negative	31.5799	5.20073
Dr01BB22	Algeria	Ouargla	Male	Sahraoui	Negative	31.5799	5.20073
Dr01BB23	Algeria	Ouargla	Male	Sahraoui	Negative	31.5799	5.20073
Dr01BB25	Algeria	Ouargla	Male	Sahraoui	Negative	31.5799	5.20073
Dr01BB26	Algeria	Ouargla	Male	Sahraoui	Negative	31.5799	5.20073
Dr01BB28	Algeria	Ouargla	Male	Sahraoui	Negative	31.5799	5.20073
Dr01BB29	Algeria	Ouargla	Male	Sahraoui	Negative	31.5799	5.20073
Dr01BB31	Algeria	Ouargla	Male	Sahraoui	Negative	31.5799	5.20073
Dr01BB33	Algeria	Ouargla	Male	Sahraoui	Negative	31.5799	5.20073
Dr01BB34	Algeria	Ouargla	Male	Sahraoui	Negative	31.5799	5.20073
Dr01BB35	Algeria	Ouargla	Male	Sahraoui	Negative	31.5799	5.20073
Dr01BB36	Algeria	Ouargla	Male	Sahraoui	Negative	31.5799	5.20073
Dr01BB37	Algeria	Ouargla	Male	Sahraoui	Negative	31.5799	5.20073
Dr01BB38	Algeria	Ouargla	Male	Sahraoui	Negative	31.5799	5.20073
Dr01BB39	Algeria	Ouargla	Male	Sahraoui	Negative	31.5799	5.20073
Dr01BB41	Algeria	Ouargla	Male	Sahraoui	Negative	31.5799	5.20073
Dr01BB42	Algeria	Ouargla	Male	Sahraoui	Negative	31.5799	5.20073
Dr01BB43	Algeria	Ouargla	Male	Sahraoui	Negative	31.5799	5.20073
Dr01BB44	Algeria	Ouargla	Male	Sahraoui	Negative	31.5799	5.20073
Dr01BB45	Algeria	Ouargla	Male	Sahraoui	Negative	31.5799	5.20073
Dr01BB46	Algeria	Ouargla	Male	Sahraoui	Negative	31.5799	5.20073
Dr01BB47	Algeria	Ouargla	Male	Sahraoui	Negative	31.5799	5.20073
Dr01BB48	Algeria	Ouargla	Male	Sahraoui	Negative	31.5799	5.20073
Dr01BB49	Algeria	Ouargla	Male	Sahraoui	Negative	31.5799	5.20073
Dr01BB52	Algeria	Ouargla	Male	Sahraoui	Negative	31.5799	5.20073
Dr01BB53	Algeria	Ouargla	Male	Sahraoui	Negative	31.5799	5.20073
Dr01BB54	Algeria	Ouargla	Male	Sahraoui	Negative	31.5799	5.20073
Dr01BB55	Algeria	Ouargla	Male	Sahraoui	Negative	31.5799	5.20073
Dr01BB56	Algeria	Ouargla	Male	Sahraoui	Negative	31.5799	5.20073
Dr01BB60	Algeria	Ouargla	Male	Sahraoui	Negative	31.5799	5.20073
Dr01BB62	Algeria	Ouargla	Male	Sahraoui	Negative	31.5799	5.20073
Dr01BB63	Algeria	Ouargla	Male	Sahraoui	Negative	31.5799	5.20073
Dr01BB64	Algeria	Ouargla	Male	Sahraoui	Negative	31.5799	5.20073
Dr01BB65	Algeria	Ouargla	Male	Sahraoui	Negative	31.5799	5.20073
Dr01BB66	Algeria	Ouargla	Male	Sahraoui	Negative	31.5799	5.20073
Dr01BB69	Algeria	Ouargla	Male	Sahraoui	Negative	31.5799	5.20073
Dr01BB70	Algeria	Ouargla	Male	Sahraoui	Negative	31.5799	5.20073
Dr01BB71	Algeria	Ouargla	Male	Sahraoui	Negative	31.5799	5.20073
Dr01BB72	Algeria	Ouargla	Male	Sahraoui	Negative	31.5799	5.20073
Dr01BB73	Algeria	Ouargla	Male	Sahraoui	Negative	31.5799	5.20073
Dr01BB74	Algeria	Ouargla	Male	Sahraoui	Negative	31.5799	5.20073
Dr01BB75	Algeria	Ouargla	Male	Sahraoui	Negative	31.5799	5.20073
Dr01BB76	Algeria	Ouargla	Male	Sahraoui	Negative	31.5799	5.20073
Dr01BB78	Algeria	Ouargla	Male	Sahraoui	Negative	31.5799	5.20073
Dr01BB79	Algeria	Ouargla	Male	Sahraoui	Negative	31.5799	5.20073
Dr01BB80	Algeria	Ouargla	Male	Sahraoui	Negative	31.5799	5.20073
Dr01BB83	Algeria	Ouargla	Male	Sahraoui	Negative	31.5799	5.20073
Dr01BB84	Algeria	Ouargla	Male	Sahraoui	Negative	31.5799	5.20073
Dr01BB85	Algeria	Ouargla	Male	Sahraoui	Negative	31.5799	5.20073
Dr01BB86	Algeria	Ouargla	Male	Sahraoui	Negative	31.5799	5.20073
Dr01BB87	Algeria	Ouargla	Male	Sahraoui	Negative	31.5799	5.20073
Dr01BB88	Algeria	Ouargla	Male	Sahraoui	Negative	31.5799	5.20073
Dr01BB89	Algeria	Ouargla	Male	Sahraoui	Negative	31.5799	5.20073
Dr01BB90	Algeria	Ouargla	Male	Sahraoui	Negative	31.5799	5.20073
Dr01BB91	Algeria	Ouargla	Male	Sahraoui	Negative	31.5799	5.20073
Dr01BB92	Algeria	Ouargla	Male	Sahraoui	Negative	31.5799	5.20073
Dr01BB93	Algeria	Ouargla	Male	Sahraoui	Negative	31.5799	5.20073
Dr01BB95	Algeria	Ouargla	Male	Sahraoui	Negative	31.5799	5.20073
Marsa_1	Egypt	Marsa_Matrouh	Female	Maghrabi	Negative	31.2116	27.1414
Marsa_2	Egypt	Marsa_Matrouh	Female	Maghrabi	Negative	31.2116	27.1414
Marsa_3	Egypt	Marsa_Matrouh	Female	Maghrabi	Negative	31.2116	27.1414
Marsa_4	Egypt	Marsa_Matrouh	Female	Maghrabi	Negative	31.2116	27.1414
Marsa_5	Egypt	Marsa_Matrouh	Female	Maghrabi	Negative	31.2116	27.1414
Marsa_6	Egypt	Marsa_Matrouh	Male	Maghrabi	Negative	31.2116	27.1414
Marsa_7	Egypt	Marsa_Matrouh	Female	Maghrabi	Negative	31.2116	27.1414
Marsa_8	Egypt	Marsa_Matrouh	Female	Maghrabi	Negative	31.2116	27.1414
Marsa_9	Egypt	Marsa_Matrouh	Female	Maghrabi	Negative	31.2116	27.1414
Marsa_10	Egypt	Marsa_Matrouh	Female	Maghrabi	Negative	31.2116	27.1414
Marsa_11	Egypt	Marsa_Matrouh	Female	Maghrabi	Negative	31.2116	27.1414
Marsa_12	Egypt	Marsa_Matrouh	Female	Maghrabi	Negative	31.2116	27.1414
Marsa_13	Egypt	Marsa_Matrouh	Female	Maghrabi	Negative	31.2116	27.1414
Marsa_14	Egypt	Marsa_Matrouh	Female	Maghrabi	Negative	31.2116	27.1414
Marsa_15	Egypt	Marsa_Matrouh	Female	Maghrabi	Positive	31.2116	27.1414
Marsa_16	Egypt	Marsa_Matrouh	Female	Maghrabi	Negative	31.2116	27.1414
Marsa_17	Egypt	Marsa_Matrouh	Female	Maghrabi	Negative	31.2116	27.1414
Marsa_18	Egypt	Marsa_Matrouh	Female	Maghrabi	Negative	31.2116	27.1414
Marsa_19	Egypt	Marsa_Matrouh	Female	Maghrabi	Negative	31.2116	27.1414
Marsa_20	Egypt	Marsa_Matrouh	Female	Maghrabi	Negative	31.2116	27.1414
Marsa_21	Egypt	Marsa_Matrouh	Female	Maghrabi	Negative	31.2116	27.1414
Marsa_22	Egypt	Marsa_Matrouh	Female	Maghrabi	Negative	31.2116	27.1414
Marsa_23	Egypt	Marsa_Matrouh	Female	Maghrabi	Negative	31.2116	27.1414
Marsa_24	Egypt	Marsa_Matrouh	Female	Maghrabi	Negative	31.2116	27.1414
Marsa_25	Egypt	Marsa_Matrouh	Female	Maghrabi	Negative	31.2116	27.1414
Marsa_26	Egypt	Marsa_Matrouh	Female	Maghrabi	Negative	31.2116	27.1414
Marsa_27	Egypt	Marsa_Matrouh	Female	Maghrabi	Negative	31.2116	27.1414
Marsa_28	Egypt	Marsa_Matrouh	Female	Maghrabi	Negative	31.2116	27.1414
Marsa_29	Egypt	Marsa_Matrouh	no_info.	Maghrabi	Negative	31.2116	27.1414
Marsa_30	Egypt	Marsa_Matrouh	no_info.	Maghrabi	Negative	31.2116	27.1414
Marsa_31	Egypt	Marsa_Matrouh	no_info.	Maghrabi	Negative	31.2116	27.1414
Marsa_32	Egypt	Marsa_Matrouh	no_info.	Maghrabi	Negative	31.2116	27.1414
Marsa_33	Egypt	Marsa_Matrouh	no_info.	Maghrabi	Negative	31.2116	27.1414
Marsa_34	Egypt	Marsa_Matrouh	no_info.	Maghrabi	Negative	31.2116	27.1414
Marsa_35	Egypt	Marsa_Matrouh	no_info.	Maghrabi	Negative	31.2116	27.1414
Marsa_36	Egypt	Marsa_Matrouh	no_info.	Maghrabi	Negative	31.2116	27.1414
Marsa_37	Egypt	Marsa_Matrouh	no_info.	Maghrabi	Negative	31.2116	27.1414
Marsa_38	Egypt	Marsa_Matrouh	no_info.	Maghrabi	Negative	31.2116	27.1414
Marsa_39	Egypt	Marsa_Matrouh	no_info.	Maghrabi	Negative	31.2116	27.1414
Marsa_40	Egypt	Marsa_Matrouh	no_info.	Maghrabi	Negative	31.2116	27.1414
Marsa_41	Egypt	Marsa_Matrouh	no_info.	Maghrabi	Negative	31.2116	27.1414
Marsa_42	Egypt	Marsa_Matrouh	no_info.	Maghrabi	Negative	31.2116	27.1414
Marsa_43	Egypt	Marsa_Matrouh	no_info.	Maghrabi	Negative	31.2116	27.1414
Marsa_44	Egypt	Marsa_Matrouh	no_info.	Maghrabi	Negative	31.2116	27.1414
Marsa_45	Egypt	Marsa_Matrouh	no_info.	Maghrabi	Negative	31.2116	27.1414
Marsa_46	Egypt	Marsa_Matrouh	no_info.	Maghrabi	Negative	31.2116	27.1414
Marsa_47	Egypt	Marsa_Matrouh	no_info.	Maghrabi	Negative	31.2116	27.1414
Marsa_48	Egypt	Marsa_Matrouh	no_info.	Maghrabi	Negative	31.2116	27.1414
Marsa_49	Egypt	Marsa_Matrouh	no_info.	Maghrabi	Negative	31.2116	27.1414
Marsa_50	Egypt	Marsa_Matrouh	no_info.	Maghrabi	Negative	31.2116	27.1414
Marsa_51	Egypt	Marsa_Matrouh	no_info.	Maghrabi	Negative	31.2116	27.1414
Marsa_52	Egypt	Marsa_Matrouh	no_info.	Maghrabi	Negative	31.2116	27.1414
Marsa_53	Egypt	Marsa_Matrouh	no_info.	Maghrabi	Negative	31.2116	27.1414
Marsa_54	Egypt	Marsa_Matrouh	no_info.	Maghrabi	Negative	31.2116	27.1414
Marsa_55	Egypt	Marsa_Matrouh	no_info.	Maghrabi	Negative	31.2116	27.1414
Marsa_56	Egypt	Marsa_Matrouh	no_info.	Maghrabi	Negative	31.2116	27.1414
Marsa_57	Egypt	Marsa_Matrouh	no_info.	Maghrabi	Negative	31.2116	27.1414
Marsa_58	Egypt	Marsa_Matrouh	no_info.	Maghrabi	Negative	31.2116	27.1414
Marsa_59	Egypt	Marsa_Matrouh	no_info.	Maghrabi	Negative	31.2116	27.1414
Marsa_60	Egypt	Marsa_Matrouh	no_info.	Maghrabi	Negative	31.2116	27.1414
Marsa_61	Egypt	Marsa_Matrouh	no_info.	Maghrabi	Negative	31.2116	27.1414
Marsa_62	Egypt	Marsa_Matrouh	no_info.	Maghrabi	Negative	31.2116	27.1414
Marsa_63	Egypt	Marsa_Matrouh	no_info.	Maghrabi	Negative	31.2116	27.1414
Marsa_64	Egypt	Marsa_Matrouh	no_info.	Maghrabi	Negative	31.2116	27.1414
Marsa_65	Egypt	Marsa_Matrouh	no_info.	Maghrabi	Negative	31.2116	27.1414
Marsa_66	Egypt	Marsa_Matrouh	no_info.	Maghrabi	Negative	31.2116	27.1414
Marsa_67	Egypt	Marsa_Matrouh	no_info.	Maghrabi	Negative	31.2116	27.1414
Marsa_68	Egypt	Marsa_Matrouh	no_info.	Maghrabi	Positive	31.2116	27.1414
Marsa_69	Egypt	Marsa_Matrouh	no_info.	Maghrabi	Negative	31.2116	27.1414
Marsa_70	Egypt	Marsa_Matrouh	no_info.	Maghrabi	Negative	31.2116	27.1414
Marsa_71	Egypt	Marsa_Matrouh	no_info.	Maghrabi	Negative	31.2116	27.1414
Marsa_72	Egypt	Marsa_Matrouh	no_info.	Maghrabi	Negative	31.2116	27.1414
Marsa_73	Egypt	Marsa_Matrouh	no_info.	Maghrabi	Negative	31.2116	27.1414
Marsa_74	Egypt	Marsa_Matrouh	no_info.	Maghrabi	Positive	31.2116	27.1414
Marsa_75	Egypt	Marsa_Matrouh	no_info.	Maghrabi	Positive	31.2116	27.1414
Marsa_76	Egypt	Marsa_Matrouh	no_info.	Maghrabi	Positive	31.2116	27.1414
Marsa_77	Egypt	Marsa_Matrouh	no_info.	Maghrabi	Positive	31.2116	27.1414
Marsa_78	Egypt	Marsa_Matrouh	no_info.	Maghrabi	Positive	31.2116	27.1414
Marsa_79	Egypt	Marsa_Matrouh	no_info.	Maghrabi	Negative	31.2116	27.1414
Marsa_80	Egypt	Marsa_Matrouh	no_info.	Maghrabi	Positive	31.2116	27.1414
Marsa_81	Egypt	Marsa_Matrouh	no_info.	Maghrabi	Positive	31.2116	27.1414
Marsa_82	Egypt	Marsa_Matrouh	no_info.	Maghrabi	Positive	31.2116	27.1414
Marsa_83	Egypt	Marsa_Matrouh	no_info.	Maghrabi	Negative	31.2116	27.1414
Marsa_84	Egypt	Marsa_Matrouh	no_info.	Maghrabi	Positive	31.2116	27.1414
Marsa_85	Egypt	Marsa_Matrouh	no_info.	Maghrabi	Negative	31.2116	27.1414
Marsa_86	Egypt	Marsa_Matrouh	no_info.	Maghrabi	Negative	31.2116	27.1414
Marsa_87	Egypt	Marsa_Matrouh	no_info.	Maghrabi	Negative	31.2116	27.1414
Marsa_88	Egypt	Marsa_Matrouh	no_info.	Maghrabi	Negative	31.2116	27.1414
Marsa_89	Egypt	Marsa_Matrouh	no_info.	Maghrabi	Negative	31.2116	27.1414
Marsa_90	Egypt	Marsa_Matrouh	no_info.	Maghrabi	Negative	31.2116	27.1414
Marsa_91	Egypt	Marsa_Matrouh	no_info.	Maghrabi	Positive	31.2116	27.1414
Marsa_92	Egypt	Marsa_Matrouh	no_info.	Maghrabi	Negative	31.2116	27.1414
Marsa_93	Egypt	Marsa_Matrouh	no_info.	Maghrabi	Negative	31.2116	27.1414
Marsa_94	Egypt	Marsa_Matrouh	no_info.	Maghrabi	Negative	31.2116	27.1414
Marsa_95	Egypt	Marsa_Matrouh	no_info.	Maghrabi	Negative	31.2116	27.1414
Marsa_96	Egypt	Marsa_Matrouh	no_info.	Maghrabi	Positive	31.2116	27.1414
Marsa_97	Egypt	Marsa_Matrouh	no_info.	Maghrabi	Positive	31.2116	27.1414
Marsa_98	Egypt	Marsa_Matrouh	no_info.	Maghrabi	Positive	31.2116	27.1414
Marsa_99	Egypt	Marsa_Matrouh	no_info.	Maghrabi	Positive	31.2116	27.1414
Marsa_100	Egypt	Marsa_Matrouh	no_info.	Maghrabi	Negative	31.2116	27.1414
Marsa_101	Egypt	Marsa_Matrouh	no_info.	Maghrabi	Positive	31.2116	27.1414
Marsa_102	Egypt	Marsa_Matrouh	no_info.	Maghrabi	Negative	31.2116	27.1414
Marsa_103	Egypt	Marsa_Matrouh	no_info.	Maghrabi	Negative	31.2116	27.1414
Marsa_104	Egypt	Marsa_Matrouh	no_info.	Maghrabi	Negative	31.2116	27.1414
Marsa_105	Egypt	Marsa_Matrouh	no_info.	Maghrabi	Negative	31.2116	27.1414
Marsa_106	Egypt	Marsa_Matrouh	no_info.	Maghrabi	Negative	31.2116	27.1414
Marsa_107	Egypt	Marsa_Matrouh	no_info.	Maghrabi	Positive	31.2116	27.1414
Marsa_108	Egypt	Marsa_Matrouh	no_info.	Maghrabi	Negative	31.2116	27.1414
Marsa_109	Egypt	Marsa_Matrouh	no_info.	Maghrabi	Negative	31.2116	27.1414
Marsa_110	Egypt	Marsa_Matrouh	no_info.	Maghrabi	Negative	31.2116	27.1414
Marsa_111	Egypt	Marsa_Matrouh	no_info.	Maghrabi	Positive	31.2116	27.1414
Marsa_112	Egypt	Marsa_Matrouh	no_info.	Maghrabi	Negative	31.2116	27.1414
Marsa_113	Egypt	Marsa_Matrouh	no_info.	Maghrabi	Negative	31.2116	27.1414
Marsa_114	Egypt	Marsa_Matrouh	no_info.	Maghrabi	Positive	31.2116	27.1414
Marsa_115	Egypt	Marsa_Matrouh	no_info.	Maghrabi	Positive	31.2116	27.1414
Marsa_116	Egypt	Marsa_Matrouh	no_info.	Maghrabi	Negative	31.2116	27.1414
Marsa_117	Egypt	Marsa_Matrouh	no_info.	Maghrabi	Positive	31.2116	27.1414
Marsa_118	Egypt	Marsa_Matrouh	no_info.	Maghrabi	Positive	31.2116	27.1414
Marsa_119	Egypt	Marsa_Matrouh	no_info.	Maghrabi	Negative	31.2116	27.1414
Marsa_120	Egypt	Marsa_Matrouh	no_info.	Maghrabi	Negative	31.2116	27.1414
Marsa_121	Egypt	Marsa_Matrouh	no_info.	Maghrabi	Negative	31.2116	27.1414
Marsa_122	Egypt	Marsa_Matrouh	no_info.	Maghrabi	Negative	31.2116	27.1414
Marsa_123	Egypt	Marsa_Matrouh	no_info.	Maghrabi	Positive	31.2116	27.1414
Marsa_124	Egypt	Marsa_Matrouh	no_info.	Maghrabi	Positive	31.2116	27.1414
Marsa_125	Egypt	Marsa_Matrouh	no_info.	Maghrabi	Negative	31.2116	27.1414
Marsa_126	Egypt	Marsa_Matrouh	no_info.	Maghrabi	Negative	31.2116	27.1414
Marsa_127	Egypt	Marsa_Matrouh	no_info.	Maghrabi	Negative	31.2116	27.1414
Marsa_128	Egypt	Marsa_Matrouh	no_info.	Maghrabi	Negative	31.2116	27.1414
Marsa_129	Egypt	Marsa_Matrouh	no_info.	Maghrabi	Positive	31.2116	27.1414
Marsa_130	Egypt	Marsa_Matrouh	no_info.	Maghrabi	Negative	31.2116	27.1414
Marsa_131	Egypt	Marsa_Matrouh	no_info.	Maghrabi	Positive	31.2116	27.1414
Marsa_132	Egypt	Marsa_Matrouh	no_info.	Maghrabi	Negative	31.2116	27.1414
Marsa_133	Egypt	Marsa_Matrouh	no_info.	Maghrabi	Negative	31.2116	27.1414
Marsa_134	Egypt	Marsa_Matrouh	no_info.	Maghrabi	Negative	31.2116	27.1414
Marsa_135	Egypt	Marsa_Matrouh	no_info.	Maghrabi	Positive	31.2116	27.1414
Marsa_136	Egypt	Marsa_Matrouh	no_info.	Maghrabi	Negative	31.2116	27.1414
Marsa_137	Egypt	Marsa_Matrouh	no_info.	Maghrabi	Negative	31.2116	27.1414
Marsa_138	Egypt	Marsa_Matrouh	no_info.	Maghrabi	Positive	31.2116	27.1414
Marsa_139	Egypt	Marsa_Matrouh	no_info.	Maghrabi	Negative	31.2116	27.1414
Marsa_140	Egypt	Marsa_Matrouh	no_info.	Maghrabi	Positive	31.2116	27.1414
Marsa_141	Egypt	Marsa_Matrouh	no_info.	Maghrabi	Negative	31.2116	27.1414
Marsa_142	Egypt	Marsa_Matrouh	no_info.	Maghrabi	Negative	31.2116	27.1414
Marsa_143	Egypt	Marsa_Matrouh	no_info.	Maghrabi	Negative	31.2116	27.1414
Marsa_144	Egypt	Marsa_Matrouh	no_info.	Maghrabi	Negative	31.2116	27.1414
Marsa_145	Egypt	Marsa_Matrouh	no_info.	Maghrabi	Negative	31.2116	27.1414
Marsa_146	Egypt	Marsa_Matrouh	no_info.	Maghrabi	Negative	31.2116	27.1414
Marsa_147	Egypt	Marsa_Matrouh	no_info.	Maghrabi	Positive	31.2116	27.1414
Marsa_148	Egypt	Marsa_Matrouh	no_info.	Maghrabi	Negative	31.2116	27.1414
Marsa_149	Egypt	Marsa_Matrouh	no_info.	Maghrabi	Positive	31.2116	27.1414
Marsa_150	Egypt	Marsa_Matrouh	no_info.	Maghrabi	Negative	31.2116	27.1414
Marsa_151	Egypt	Marsa_Matrouh	no_info.	Maghrabi	Negative	31.2116	27.1414
Marsa_152	Egypt	Marsa_Matrouh	no_info.	Maghrabi	Negative	31.2116	27.1414
Marsa_153	Egypt	Marsa_Matrouh	no_info.	Maghrabi	Negative	31.2116	27.1414
Marsa_154	Egypt	Marsa_Matrouh	no_info.	Maghrabi	Negative	31.2116	27.1414
Marsa_155	Egypt	Marsa_Matrouh	no_info.	Maghrabi	Positive	31.2116	27.1414
Marsa_156	Egypt	Marsa_Matrouh	no_info.	Maghrabi	Negative	31.2116	27.1414
Marsa_157	Egypt	Marsa_Matrouh	no_info.	Maghrabi	Negative	31.2116	27.1414
Marsa_158	Egypt	Marsa_Matrouh	no_info.	Maghrabi	Negative	31.2116	27.1414
Marsa_159	Egypt	Marsa_Matrouh	no_info.	Maghrabi	Negative	31.2116	27.1414
Marsa_160	Egypt	Marsa_Matrouh	no_info.	Maghrabi	Negative	31.2116	27.1414
Marsa_161	Egypt	Marsa_Matrouh	no_info.	Maghrabi	Negative	31.2116	27.1414
Marsa_162	Egypt	Marsa_Matrouh	no_info.	Maghrabi	Negative	31.2116	27.1414
Marsa_163	Egypt	Marsa_Matrouh	no_info.	Maghrabi	Negative	31.2116	27.1414
Marsa_164	Egypt	Marsa_Matrouh	no_info.	Maghrabi	Negative	31.2116	27.1414
Marsa_165	Egypt	Marsa_Matrouh	no_info.	Maghrabi	Negative	31.2116	27.1414
Marsa_166	Egypt	Marsa_Matrouh	no_info.	Maghrabi	Negative	31.2116	27.1414
Marsa_167	Egypt	Marsa_Matrouh	no_info.	Maghrabi	Negative	31.2116	27.1414
Marsa_168	Egypt	Marsa_Matrouh	no_info.	Maghrabi	Positive	31.2116	27.1414
Marsa_169	Egypt	Marsa_Matrouh	no_info.	Maghrabi	Positive	31.2116	27.1414
Marsa_170	Egypt	Marsa_Matrouh	no_info.	Maghrabi	Negative	31.2116	27.1414
Marsa_171	Egypt	Marsa_Matrouh	no_info.	Maghrabi	Negative	31.2116	27.1414
Marsa_172	Egypt	Marsa_Matrouh	no_info.	Maghrabi	Negative	31.2116	27.1414
Marsa_173	Egypt	Marsa_Matrouh	no_info.	Maghrabi	Negative	31.2116	27.1414
Marsa_174	Egypt	Marsa_Matrouh	no_info.	Maghrabi	Negative	31.2116	27.1414
Marsa_175	Egypt	Marsa_Matrouh	no_info.	Maghrabi	Negative	31.2116	27.1414
Marsa_176	Egypt	Marsa_Matrouh	no_info.	Maghrabi	Negative	31.2116	27.1414
Marsa_177	Egypt	Marsa_Matrouh	no_info.	Maghrabi	Negative	31.2116	27.1414
Marsa_178	Egypt	Marsa_Matrouh	no_info.	Maghrabi	Negative	31.2116	27.1414
Marsa_179	Egypt	Marsa_Matrouh	no_info.	Maghrabi	Negative	31.2116	27.1414
Marsa_180	Egypt	Marsa_Matrouh	no_info.	Maghrabi	Negative	31.2116	27.1414
Marsa_181	Egypt	Marsa_Matrouh	no_info.	Maghrabi	Negative	31.2116	27.1414
Marsa_182	Egypt	Marsa_Matrouh	no_info.	Maghrabi	Negative	31.2116	27.1414
Marsa_183	Egypt	Marsa_Matrouh	no_info.	Maghrabi	Negative	31.2116	27.1414
Marsa_184	Egypt	Marsa_Matrouh	no_info.	Maghrabi	Negative	31.2116	27.1414
Marsa_185	Egypt	Marsa_Matrouh	no_info.	Maghrabi	Negative	31.2116	27.1414
Marsa_186	Egypt	Marsa_Matrouh	no_info.	Maghrabi	Negative	31.2116	27.1414
Marsa_187	Egypt	Marsa_Matrouh	no_info.	Maghrabi	Negative	31.2116	27.1414
Marsa_188	Egypt	Marsa_Matrouh	no_info.	Maghrabi	Negative	31.2116	27.1414
Marsa_189	Egypt	Marsa_Matrouh	no_info.	Maghrabi	Negative	31.2116	27.1414
Marsa_190	Egypt	Marsa_Matrouh	no_info.	Maghrabi	Negative	31.2116	27.1414
Marsa_191	Egypt	Marsa_Matrouh	no_info.	Maghrabi	Negative	31.2116	27.1414
Marsa_192	Egypt	Marsa_Matrouh	no_info.	Maghrabi	Negative	31.2116	27.1414
Marsa_193	Egypt	Marsa_Matrouh	no_info.	Maghrabi	Negative	31.2116	27.1414
Marsa_194	Egypt	Marsa_Matrouh	no_info.	Maghrabi	Negative	31.2116	27.1414
Marsa_195	Egypt	Marsa_Matrouh	no_info.	Maghrabi	Negative	31.2116	27.1414
Marsa_196	Egypt	Marsa_Matrouh	no_info.	Maghrabi	Negative	31.2116	27.1414
Marsa_197	Egypt	Marsa_Matrouh	no_info.	Maghrabi	Negative	31.2116	27.1414
Marsa_198	Egypt	Marsa_Matrouh	no_info.	Maghrabi	Negative	31.2116	27.1414
Marsa_199	Egypt	Marsa_Matrouh	no_info.	Maghrabi	Negative	31.2116	27.1414
Marsa_200	Egypt	Marsa_Matrouh	no_info.	Maghrabi	Negative	31.2116	27.1414
Marsa_201	Egypt	Marsa_Matrouh	no_info.	Maghrabi	Negative	31.2116	27.1414
Marsa_202	Egypt	Marsa_Matrouh	no_info.	Maghrabi	Negative	31.2116	27.1414
Marsa_203	Egypt	Marsa_Matrouh	no_info.	Maghrabi	Negative	31.2116	27.1414
Marsa_204	Egypt	Marsa_Matrouh	no_info.	Maghrabi	Negative	31.2116	27.1414
Marsa_205	Egypt	Marsa_Matrouh	no_info.	Maghrabi	Negative	31.2116	27.1414
Marsa_206	Egypt	Marsa_Matrouh	no_info.	Maghrabi	Negative	31.2116	27.1414
Marsa_207	Egypt	Marsa_Matrouh	no_info.	Maghrabi	Negative	31.2116	27.1414
Marsa_208	Egypt	Marsa_Matrouh	no_info.	Maghrabi	Negative	31.2116	27.1414
Marsa_209	Egypt	Marsa_Matrouh	no_info.	Maghrabi	Negative	31.2116	27.1414
Marsa_210	Egypt	Marsa_Matrouh	no_info.	Maghrabi	Negative	31.2116	27.1414
Marsa_211	Egypt	Marsa_Matrouh	no_info.	Maghrabi	Negative	31.2116	27.1414
Marsa_212	Egypt	Marsa_Matrouh	no_info.	Maghrabi	Negative	31.2116	27.1414
Marsa_213	Egypt	Marsa_Matrouh	no_info.	Maghrabi	Negative	31.2116	27.1414
Marsa_214	Egypt	Marsa_Matrouh	no_info.	Maghrabi	Negative	31.2116	27.1414
Marsa_215	Egypt	Marsa_Matrouh	no_info.	Maghrabi	Negative	31.2116	27.1414
Marsa_216	Egypt	Marsa_Matrouh	no_info.	Maghrabi	Negative	31.2116	27.1414
Marsa_217	Egypt	Marsa_Matrouh	no_info.	Maghrabi	Negative	31.2116	27.1414
Marsa_218	Egypt	Marsa_Matrouh	no_info.	Maghrabi	Negative	31.2116	27.1414
Marsa_219	Egypt	Marsa_Matrouh	no_info.	Maghrabi	Negative	31.2116	27.1414
Marsa_220	Egypt	Marsa_Matrouh	no_info.	Maghrabi	Negative	31.2116	27.1414
Marsa_221	Egypt	Marsa_Matrouh	no_info.	Maghrabi	Negative	31.2116	27.1414
Marsa_222	Egypt	Marsa_Matrouh	no_info.	Maghrabi	Negative	31.2116	27.1414
Marsa_223	Egypt	Marsa_Matrouh	no_info.	Maghrabi	Negative	31.2116	27.1414
Marsa_224	Egypt	Marsa_Matrouh	no_info.	Maghrabi	Negative	31.2116	27.1414
Marsa_225	Egypt	Marsa_Matrouh	no_info.	Maghrabi	Negative	31.2116	27.1414
Marsa_226	Egypt	Marsa_Matrouh	no_info.	Maghrabi	Negative	31.2116	27.1414
Marsa_227	Egypt	Marsa_Matrouh	no_info.	Maghrabi	Negative	31.2116	27.1414
Marsa_228	Egypt	Marsa_Matrouh	no_info.	Maghrabi	Negative	31.2116	27.1414
Marsa_229	Egypt	Marsa_Matrouh	no_info.	Maghrabi	Negative	31.2116	27.1414
Marsa_230	Egypt	Marsa_Matrouh	no_info.	Maghrabi	Negative	31.2116	27.1414
Marsa_231	Egypt	Marsa_Matrouh	no_info.	Maghrabi	Negative	31.2116	27.1414
Marsa_232	Egypt	Marsa_Matrouh	no_info.	Maghrabi	Negative	31.2116	27.1414
Marsa_233	Egypt	Marsa_Matrouh	no_info.	Maghrabi	Negative	31.2116	27.1414
Marsa_234	Egypt	Marsa_Matrouh	no_info.	Maghrabi	Negative	31.2116	27.1414
Marsa_235	Egypt	Marsa_Matrouh	no_info.	Maghrabi	Negative	31.2116	27.1414
Marsa_236	Egypt	Marsa_Matrouh	no_info.	Maghrabi	Negative	31.2116	27.1414
Marsa_237	Egypt	Marsa_Matrouh	no_info.	Maghrabi	Negative	31.2116	27.1414
Marsa_238	Egypt	Marsa_Matrouh	no_info.	Maghrabi	Negative	31.2116	27.1414
Marsa_239	Egypt	Marsa_Matrouh	no_info.	Maghrabi	Negative	31.2116	27.1414
Marsa_240	Egypt	Marsa_Matrouh	no_info.	Maghrabi	Negative	31.2116	27.1414
Marsa_241	Egypt	Marsa_Matrouh	no_info.	Maghrabi	Negative	31.2116	27.1414
Marsa_242	Egypt	Marsa_Matrouh	no_info.	Maghrabi	Negative	31.2116	27.1414
Marsa_243	Egypt	Marsa_Matrouh	no_info.	Maghrabi	Negative	31.2116	27.1414
Marsa_244	Egypt	Marsa_Matrouh	no_info.	Maghrabi	Negative	31.2116	27.1414
Marsa_245	Egypt	Marsa_Matrouh	no_info.	Maghrabi	Negative	31.2116	27.1414
Marsa_246	Egypt	Marsa_Matrouh	no_info.	Maghrabi	Negative	31.2116	27.1414
Marsa_247	Egypt	Marsa_Matrouh	no_info.	Maghrabi	Negative	31.2116	27.1414
Marsa_248	Egypt	Marsa_Matrouh	no_info.	Maghrabi	Negative	31.2116	27.1414
Marsa_249	Egypt	Marsa_Matrouh	no_info.	Maghrabi	Negative	31.2116	27.1414
Marsa_250	Egypt	Marsa_Matrouh	no_info.	Maghrabi	Negative	31.2116	27.1414
Marsa_251	Egypt	Marsa_Matrouh	no_info.	Maghrabi	Negative	31.2116	27.1414
Marsa_252	Egypt	Marsa_Matrouh	no_info.	Maghrabi	Negative	31.2116	27.1414
Marsa_253	Egypt	Marsa_Matrouh	no_info.	Maghrabi	Negative	31.2116	27.1414
Marsa_254	Egypt	Marsa_Matrouh	no_info.	Maghrabi	Negative	31.2116	27.1414
Marsa_255	Egypt	Marsa_Matrouh	no_info.	Maghrabi	Negative	31.2116	27.1414
Marsa_256	Egypt	Marsa_Matrouh	no_info.	Maghrabi	Negative	31.2116	27.1414
Marsa_257	Egypt	Marsa_Matrouh	no_info.	Maghrabi	Negative	31.2116	27.1414
Marsa_258	Egypt	Marsa_Matrouh	no_info.	Maghrabi	Negative	31.2116	27.1414
Marsa_259	Egypt	Marsa_Matrouh	no_info.	Maghrabi	Negative	31.2116	27.1414
Marsa_260	Egypt	Marsa_Matrouh	no_info.	Maghrabi	Negative	31.2116	27.1414
Marsa_261	Egypt	Marsa_Matrouh	no_info.	Maghrabi	Negative	31.2116	27.1414
Marsa_262	Egypt	Marsa_Matrouh	no_info.	Maghrabi	Negative	31.2116	27.1414
Marsa_263	Egypt	Marsa_Matrouh	no_info.	Maghrabi	Negative	31.2116	27.1414
Marsa_264	Egypt	Marsa_Matrouh	no_info.	Maghrabi	Negative	31.2116	27.1414
Marsa_265	Egypt	Marsa_Matrouh	no_info.	Maghrabi	Negative	31.2116	27.1414
Marsa_266	Egypt	Marsa_Matrouh	no_info.	Maghrabi	Negative	31.2116	27.1414
Marsa_267	Egypt	Marsa_Matrouh	no_info.	Maghrabi	Negative	31.2116	27.1414
Marsa_268	Egypt	Marsa_Matrouh	no_info.	Maghrabi	Negative	31.2116	27.1414
Marsa_269	Egypt	Marsa_Matrouh	no_info.	Maghrabi	Negative	31.2116	27.1414
Marsa_270	Egypt	Marsa_Matrouh	no_info.	Maghrabi	Negative	31.2116	27.1414
Marsa_271	Egypt	Marsa_Matrouh	no_info.	Maghrabi	Negative	31.2116	27.1414
Marsa_272	Egypt	Marsa_Matrouh	no_info.	Maghrabi	Negative	31.2116	27.1414
Marsa_273	Egypt	Marsa_Matrouh	no_info.	Maghrabi	Negative	31.2116	27.1414
Marsa_274	Egypt	Marsa_Matrouh	no_info.	Maghrabi	Negative	31.2116	27.1414
Marsa_275	Egypt	Marsa_Matrouh	no_info.	Maghrabi	Negative	31.2116	27.1414
Marsa_276	Egypt	Marsa_Matrouh	no_info.	Maghrabi	Negative	31.2116	27.1414
Marsa_277	Egypt	Marsa_Matrouh	no_info.	Maghrabi	Negative	31.2116	27.1414
Marsa_278	Egypt	Marsa_Matrouh	no_info.	Maghrabi	Negative	31.2116	27.1414
Marsa_279	Egypt	Marsa_Matrouh	no_info.	Maghrabi	Negative	31.2116	27.1414
Marsa_280	Egypt	Marsa_Matrouh	no_info.	Maghrabi	Negative	31.2116	27.1414
Marsa_281	Egypt	Marsa_Matrouh	no_info.	Maghrabi	Negative	31.2116	27.1414
Marsa_282	Egypt	Marsa_Matrouh	no_info.	Maghrabi	Negative	31.2116	27.1414
Marsa_283	Egypt	Marsa_Matrouh	no_info.	Maghrabi	Negative	31.2116	27.1414
Marsa_284	Egypt	Marsa_Matrouh	no_info.	Maghrabi	Negative	31.2116	27.1414
Marsa_285	Egypt	Marsa_Matrouh	no_info.	Maghrabi	Negative	31.2116	27.1414
Marsa_286	Egypt	Marsa_Matrouh	no_info.	Maghrabi	Negative	31.2116	27.1414
Marsa_287	Egypt	Marsa_Matrouh	no_info.	Maghrabi	Negative	31.2116	27.1414
Marsa_288	Egypt	Marsa_Matrouh	no_info.	Maghrabi	Negative	31.2116	27.1414
Marsa_289	Egypt	Marsa_Matrouh	no_info.	Maghrabi	Negative	31.2116	27.1414
Marsa_290	Egypt	Marsa_Matrouh	no_info.	Maghrabi	Negative	31.2116	27.1414
Marsa_291	Egypt	Marsa_Matrouh	no_info.	Maghrabi	Negative	31.2116	27.1414
Marsa_292	Egypt	Marsa_Matrouh	no_info.	Maghrabi	Negative	31.2116	27.1414
Marsa_293	Egypt	Marsa_Matrouh	no_info.	Maghrabi	Negative	31.2116	27.1414
Marsa_294	Egypt	Marsa_Matrouh	no_info.	Maghrabi	Negative	31.2116	27.1414
Marsa_295	Egypt	Marsa_Matrouh	no_info.	Maghrabi	Negative	31.2116	27.1414
Marsa_296	Egypt	Marsa_Matrouh	no_info.	Maghrabi	Negative	31.2116	27.1414
Marsa_297	Egypt	Marsa_Matrouh	no_info.	Maghrabi	Negative	31.2116	27.1414
Marsa_298	Egypt	Marsa_Matrouh	no_info.	Maghrabi	Negative	31.2116	27.1414
Marsa_299	Egypt	Marsa_Matrouh	no_info.	Maghrabi	Negative	31.2116	27.1414
Marsa_300	Egypt	Marsa_Matrouh	no_info.	Maghrabi	Negative	31.2116	27.1414
Barqa_1	Egypt	Barqash	Female	Sudani	Negative	30.1091	31.5102
Barqa_2	Egypt	Barqash	Female	Sudani	Negative	30.1091	31.5102
Barqa_3	Egypt	Barqash	Female	Sudani	Negative	30.1091	31.5102
Barqa_4	Egypt	Barqash	Female	Sudani	Negative	30.1091	31.5102
Barqa_5	Egypt	Barqash	Female	Sudani	Negative	30.1091	31.5102
Barqa_6	Egypt	Barqash	Female	Sudani	Negative	30.1091	31.5102
Barqa_7	Egypt	Barqash	Female	Sudani	Negative	30.1091	31.5102
Barqa_8	Egypt	Barqash	Female	Sudani	Negative	30.1091	31.5102
Barqa_9	Egypt	Barqash	Female	Sudani	Negative	30.1091	31.5102
Barqa_10	Egypt	Barqash	Female	Sudani	Negative	30.1091	31.5102
Barqa_11	Egypt	Barqash	Female	Sudani	Negative	30.1091	31.5102
Barqa_12	Egypt	Barqash	Female	Sudani	Negative	30.1091	31.5102
Barqa_13	Egypt	Barqash	Female	Sudani	Negative	30.1091	31.5102
Barqa_14	Egypt	Barqash	Female	Sudani	Negative	30.1091	31.5102
Barqa_15	Egypt	Barqash	Female	Sudani	Negative	30.1091	31.5102
Barqa_16	Egypt	Barqash	Female	Sudani	Negative	30.1091	31.5102
Barqa_17	Egypt	Barqash	Female	Sudani	Negative	30.1091	31.5102
Barqa_18	Egypt	Barqash	Female	Sudani	Negative	30.1091	31.5102
Barqa_19	Egypt	Barqash	Female	Sudani	Negative	30.1091	31.5102
Barqa_20	Egypt	Barqash	Female	Sudani	Negative	30.1091	31.5102
Barqa_21	Egypt	Barqash	Female	Sudani	Negative	30.1091	31.5102
Barqa_22	Egypt	Barqash	Female	Sudani	Negative	30.1091	31.5102
Barqa_23	Egypt	Barqash	Female	Sudani	Positive	30.1091	31.5102
Barqa_24	Egypt	Barqash	Female	Sudani	Negative	30.1091	31.5102
Barqa_25	Egypt	Barqash	Female	Sudani	Negative	30.1091	31.5102
Barqa_26	Egypt	Barqash	Female	Sudani	Negative	30.1091	31.5102
Aswa_1	Egypt	Aswan	no_info.	Sudani	Negative	24.052	32.5359
Aswa_2	Egypt	Aswan	no_info.	Sudani	Negative	24.052	32.5359
Aswa_3	Egypt	Aswan	no_info.	Sudani	Negative	24.052	32.5359
Aswa_4	Egypt	Aswan	no_info.	Sudani	Negative	24.052	32.5359
Aswa_5	Egypt	Aswan	no_info.	Sudani	Negative	24.052	32.5359
Aswa_6	Egypt	Aswan	no_info.	Sudani	Negative	24.052	32.5359
Aswa_7	Egypt	Aswan	no_info.	Sudani	Negative	24.052	32.5359
Aswa_8	Egypt	Aswan	no_info.	Sudani	Negative	24.052	32.5359
Aswa_9	Egypt	Aswan	no_info.	Sudani	Negative	24.052	32.5359
Aswa_10	Egypt	Aswan	no_info.	Sudani	Negative	24.052	32.5359
Aswa_11	Egypt	Aswan	no_info.	Sudani	Negative	24.052	32.5359
Aswa_12	Egypt	Aswan	no_info.	Sudani	Negative	24.052	32.5359
Aswa_13	Egypt	Aswan	no_info.	Sudani	Negative	24.052	32.5359
Aswa_14	Egypt	Aswan	no_info.	Sudani	Negative	24.052	32.5359
Aswa_15	Egypt	Aswan	no_info.	Sudani	Negative	24.052	32.5359
Aswa_16	Egypt	Aswan	no_info.	Sudani	Negative	24.052	32.5359
Aswa_17	Egypt	Aswan	no_info.	Sudani	Negative	24.052	32.5359
Aswa_18	Egypt	Aswan	no_info.	Sudani	Negative	24.052	32.5359
Aswa_19	Egypt	Aswan	no_info.	Sudani	Negative	24.052	32.5359
Aswa_20	Egypt	Aswan	no_info.	Sudani	Negative	24.052	32.5359
Aswa_21	Egypt	Aswan	no_info.	Sudani	Negative	24.052	32.5359
Aswa_22	Egypt	Aswan	no_info.	Sudani	Negative	24.052	32.5359
Aswa_23	Egypt	Aswan	no_info.	Sudani	Negative	24.052	32.5359
Aswa_24	Egypt	Aswan	no_info.	Sudani	Negative	24.052	32.5359
Aswa_25	Egypt	Aswan	no_info.	Sudani	Negative	24.052	32.5359
Aswa_26	Egypt	Aswan	no_info.	Sudani	Negative	24.052	32.5359
Aswa_27	Egypt	Aswan	no_info.	Sudani	Negative	24.052	32.5359
Aswa_28	Egypt	Aswan	no_info.	Sudani	Negative	24.052	32.5359
Aswa_29	Egypt	Aswan	no_info.	Sudani	Negative	24.052	32.5359
Aswa_30	Egypt	Aswan	no_info.	Sudani	Negative	24.052	32.5359
Aswa_31	Egypt	Aswan	no_info.	Sudani	Negative	24.052	32.5359
Aswa_32	Egypt	Aswan	no_info.	Sudani	Negative	24.052	32.5359
Aswa_33	Egypt	Aswan	no_info.	Sudani	Negative	24.052	32.5359
Aswa_34	Egypt	Aswan	no_info.	Sudani	Negative	24.052	32.5359
Aswa_35	Egypt	Aswan	no_info.	Sudani	Negative	24.052	32.5359
Aswa_36	Egypt	Aswan	no_info.	Sudani	Negative	24.052	32.5359
Aswa_37	Egypt	Aswan	no_info.	Sudani	Negative	24.052	32.5359
Aswa_38	Egypt	Aswan	no_info.	Sudani	Negative	24.052	32.5359
Aswa_39	Egypt	Aswan	no_info.	Sudani	Negative	24.052	32.5359
Aswa_40	Egypt	Aswan	no_info.	Sudani	Negative	24.052	32.5359
Aswa_41	Egypt	Aswan	no_info.	Sudani	Negative	24.052	32.5359
Aswa_42	Egypt	Aswan	no_info.	Sudani	Negative	24.052	32.5359
Aswa_43	Egypt	Aswan	no_info.	Sudani	Negative	24.052	32.5359
Aswa_44	Egypt	Aswan	no_info.	Sudani	Negative	24.052	32.5359
Aswa_45	Egypt	Aswan	no_info.	Sudani	Negative	24.052	32.5359
Aswa_46	Egypt	Aswan	no_info.	Sudani	Negative	24.052	32.5359
Aswa_47	Egypt	Aswan	no_info.	Sudani	Negative	24.052	32.5359
Aswa_48	Egypt	Aswan	no_info.	Sudani	Negative	24.052	32.5359
Aswa_49	Egypt	Aswan	no_info.	Sudani	Negative	24.052	32.5359
Aswa_50	Egypt	Aswan	no_info.	Sudani	Negative	24.052	32.5359
Aswa_51	Egypt	Aswan	no_info.	Sudani	Negative	24.052	32.5359
Aswa_52	Egypt	Aswan	no_info.	Sudani	Negative	24.052	32.5359
Aswa_53	Egypt	Aswan	no_info.	Sudani	Negative	24.052	32.5359
Aswa_54	Egypt	Aswan	no_info.	Sudani	Negative	24.052	32.5359
Aswa_55	Egypt	Aswan	no_info.	Sudani	Negative	24.052	32.5359
Aswa_56	Egypt	Aswan	no_info.	Sudani	Negative	24.052	32.5359
Aswa_57	Egypt	Aswan	no_info.	Sudani	Negative	24.052	32.5359
Aswa_58	Egypt	Aswan	no_info.	Sudani	Negative	24.052	32.5359
Aswa_59	Egypt	Aswan	no_info.	Sudani	Negative	24.052	32.5359
Aswa_60	Egypt	Aswan	no_info.	Sudani	Negative	24.052	32.5359
Aswa_61	Egypt	Aswan	no_info.	Sudani	Negative	24.052	32.5359
Aswa_62	Egypt	Aswan	no_info.	Sudani	Negative	24.052	32.5359
Aswa_63	Egypt	Aswan	no_info.	Sudani	Negative	24.052	32.5359
Aswa_64	Egypt	Aswan	no_info.	Sudani	Negative	24.052	32.5359
Aswa_65	Egypt	Aswan	no_info.	Sudani	Negative	24.052	32.5359
Aswa_66	Egypt	Aswan	no_info.	Sudani	Negative	24.052	32.5359
Aswa_67	Egypt	Aswan	no_info.	Sudani	Negative	24.052	32.5359
Aswa_68	Egypt	Aswan	no_info.	Sudani	Positive	24.052	32.5359
Aswa_69	Egypt	Aswan	no_info.	Sudani	Negative	24.052	32.5359
Aswa_70	Egypt	Aswan	no_info.	Sudani	Negative	24.052	32.5359
Aswa_71	Egypt	Aswan	no_info.	Sudani	Negative	24.052	32.5359
Aswa_72	Egypt	Aswan	no_info.	Sudani	Negative	24.052	32.5359
Aswa_73	Egypt	Aswan	no_info.	Sudani	Negative	24.052	32.5359
Aswa_74	Egypt	Aswan	no_info.	Sudani	Negative	24.052	32.5359
Aswa_75	Egypt	Aswan	no_info.	Sudani	Negative	24.052	32.5359
Aswa_76	Egypt	Aswan	no_info.	Sudani	Negative	24.052	32.5359
Aswa_77	Egypt	Aswan	no_info.	Sudani	Negative	24.052	32.5359
Aswa_78	Egypt	Aswan	no_info.	Sudani	Negative	24.052	32.5359
Aswa_79	Egypt	Aswan	no_info.	Sudani	Negative	24.052	32.5359
Aswa_80	Egypt	Aswan	no_info.	Sudani	Negative	24.052	32.5359
Aswa_81	Egypt	Aswan	no_info.	Sudani	Positive	24.052	32.5359
Aswa_82	Egypt	Aswan	no_info.	Sudani	Negative	24.052	32.5359
Aswa_83	Egypt	Aswan	no_info.	Sudani	Negative	24.052	32.5359
Aswa_84	Egypt	Aswan	no_info.	Sudani	Negative	24.052	32.5359
Aswa_85	Egypt	Aswan	no_info.	Sudani	Negative	24.052	32.5359
Aswa_86	Egypt	Aswan	no_info.	Sudani	Negative	24.052	32.5359
Aswa_87	Egypt	Aswan	no_info.	Sudani	Negative	24.052	32.5359
Aswa_88	Egypt	Aswan	no_info.	Sudani	Negative	24.052	32.5359
Aswa_89	Egypt	Aswan	no_info.	Sudani	Negative	24.052	32.5359
Aswa_90	Egypt	Aswan	no_info.	Sudani	Negative	24.052	32.5359
Aswa_91	Egypt	Aswan	no_info.	Sudani	Negative	24.052	32.5359
Aswa_92	Egypt	Aswan	no_info.	Sudani	Negative	24.052	32.5359
Aswa_93	Egypt	Aswan	no_info.	Sudani	Negative	24.052	32.5359
Aswa_94	Egypt	Aswan	no_info.	Sudani	Negative	24.052	32.5359
Aswa_95	Egypt	Aswan	no_info.	Sudani	Negative	24.052	32.5359
Aswa_96	Egypt	Aswan	no_info.	Sudani	Negative	24.052	32.5359
Aswa_97	Egypt	Aswan	no_info.	Sudani	Negative	24.052	32.5359
Aswa_98	Egypt	Aswan	no_info.	Sudani	Negative	24.052	32.5359
Aswa_99	Egypt	Aswan	no_info.	Sudani	Negative	24.052	32.5359
Aswa_100	Egypt	Aswan	no_info.	Sudani	Negative	24.052	32.5359

## Sheet: S1B
Analyses code	Sample code	Country	Region	Sex	Population	latitude	longitude
DZA.AD1	Code :114	Algeria	ADRAR	Female	AZAWAD	28.1279	0.15513
DZA.AD2	Code: 120	Algeria	ADRAR	Female	Targui	28.1279	0.15513
DZA.BE1	Code :20	Algeria	Bechar	Female	AZAWAD	31.3725	2.12585
DZA.BE2	Code : 27	Algeria	Bechar	Female	RGUIBI	31.3725	2.12585
DZA.NA	Code : 41	Algeria	Naama	Female	SIDI CHEIKH	33.1602	0.184632
DZA.TA	Code : T 33	Algeria	TAM	Female	Targui	22.4725	5.31958
DZA.TI1	Code : 71	Algeria	Tindouf	Female	AZAWAD	27.4021	8.82016
DZA.TI2	Code : 81	Algeria	Tindouf	Female	RGUIBI	27.4021	8.82016
DZA.EL1	Code : 46	Algeria	EL BAYEDH	Female	AZAWAD	33.4175	1.14939
DZA.EL2	Code : 44	Algeria	EL BAYEDH	Female	HYBRIDEAZA X RG	33.4175	1.14939
DZA.EL3	Code : 50	Algeria	EL BAYEDH	Female	RGHIBI	33.4175	1.14939
DZA.EL4	Code: 53	Algeria	EL BAYEDH	Female	HYBRIDEAZA XSIDI CH RG	33.4175	1.14939
EGY1	Barqa_23	Egypt	Barqash	Female	Sudani	30.1091	31.5102
EGY2	Marsa_68	Egypt	Marsa_Matrouh	no_info.	Maghrabi	31.2116	27.1414
EGY3	Aswa_81	Egypt	Aswan	no_info.	Sudani	24.052	32.5359

## Sheet: S1C
Analyses code	Number of Trypanosomes ASV
DZA.AD1	1
DZA.AD2	8
DZA.BE1	5
DZA.BE2	2
DZA.NA	8
DZA.TA	15
DZA.TI1	2
DZA.TI2	16
DZA.EL1	8
DZA.EL2	13
DZA.EL3	6
DZA.EL4	2
EGY1	167
EGY2	234
EGY3	25
